# Supplementary material for: Elasticity-controlled jamming criticality in soft composite solids
Source: Nat Commun. 2024 Feb 24;15:1691. doi: 10.1038/s41467-024-45964-y (PMC10894283; doi:10.1038/s41467-024-45964-y)
Supplement: Supplementary file 5 — Source Data [file 41467_2024_45964_MOESM5_ESM.xlsx]

## Sheet: Fig. 1 (c)
ϕ = 0.44, Gm = 1.28 kPa		ϕ = 0.49; Gm = 1.28 kPa		ϕ = 0.51; Gm = 1.28 kPa		ϕ = 0.55; Gm = 1.28 kPa		ϕ = 0.57; Gm = 1.28 kPa		ϕ = 0.60; Gm = 1.28 kPa		ϕ = 0.63; Gm = 1.28 kPa		ϕ = 0.65; Gm = 1.28 kPa		ϕ = 0.67; Gm = 1.28 kPa		ϕ = 0.60; Gm = 0.12 kPa		ϕ = 0.60; Gm = 0.04 kPa
ε	Gr	ε	Gr	ε	Gr	ε	Gr	ε	Gr	ε	Gr	ε	Gr	ε	Gr	ε	Gr	ε	Gr	ε	Gr
-0.00342144	6.84316	-0.00467522	9.6675	-0.00649187	12.9767	-0.00114359	16.4312	-0.00573268	22.3399	0.00193817	32.7018	0.00126422	56.2301	0.00067915	50.5483	-0.000885304	100.938	-0.00814582	29.7619	0.00197628	64.5673
-0.000420176	6.896	-0.00268577	9.79319	-0.00447889	12.7949	0.000862709	17.0934	-0.00372121	22.7947	0.00668669	36.5986	0.0022367	58.8675	0.0103813	70.5394	-0.000393468	113.588	0.00193564	38.3632	0.0118577	85.5812
0.00158066	6.97441	-0.00069631	9.81375	-0.00246591	12.6361	0.00286901	17.8097	-0.00170975	23.0819	0.0115321	41.5694	0.0119615	68.2226	0.0200834	113.428	0.000590203	126.883	0.0120171	62.2236	0.0316206	131.841
0.0035815	7.06291	-0.000198946	9.81058	-0.000452921	12.6672	0.00487531	18.5848	0.00030172	23.5263	0.0163776	47.5893	0.021589	97.6953	0.0296886	183.376	0.00452489	119.885	0.03218	140.903	0.0513834	263.304
0.00558234	7.12073	0.000298418	9.94656	0.00156006	12.8834	0.00688161	19.4275	0.00231319	24.262	0.021223	55.6112	0.0274239	128.361	0.0393907	275.123	0.00845957	157.411	0.0523429	256.225	0.0711462	506.984
0.00758318	7.24315	0.00129315	9.96632	0.00357305	13.2711	0.0118974	21.1438	0.00432465	25.2058	0.0259715	61.0038	0.0371487	177.919	0.0489958	386.557	0.0133779	223.172	0.0725058	407.396	0.0909091	819.299
0.00958403	7.35721	0.00228787	9.93075	0.00558603	13.792	0.0169131	22.6614	0.00935331	27.3281	0.0308169	67.4783	0.0467762	235.615	0.058698	515.294	0.0163289	278.282	0.0926688	543.212	0.110672	1160.06
0.0145861	7.52656	0.00427733	9.99636	0.00759901	14.3097	0.0219289	24.2648	0.014382	30.0895	0.0356624	76.4061	0.0662258	357.266	0.0780052	810.061	0.0211489	372.786	0.112832	670.1	0.130435	1511.74
0.0195882	7.76935	0.00775888	10.1126	0.009612	14.7875	0.0269446	25.5765	0.0194106	32.5948	0.0405078	85.3992	0.0855781	494.995	0.0973125	1158.46	0.0260673	505.826	0.132995	771.236	0.150198	1801.85
0.0295924	8.06775	0.0102457	10.3584	0.013638	15.515	0.0368758	27.9885	0.0244393	35.2261	0.0453532	93.0124	0.10493	636.373	0.11662	1541.96	0.0358056	873.832	0.153158	842.379	0.16996	2024.43
0.0395966	8.31386	0.0152193	10.8185	0.0186704	16.3525	0.0569388	31.5968	0.0343961	39.2888	0.0501987	99.9191	0.12438	743.692	0.135927	1877.17	0.045544	1373.96	0.17332	862.691	0.189723	2234.65
0.059605	8.5994	0.020193	11.1964	0.0237029	17.1087	0.0770018	35.5455	0.0444534	43.3044	0.0550441	108.193	0.148595	834.196	0.155234	2102.65	0.0552823	1922.61	0.193483	875.97	0.209486	2394.28
0.0795134	8.69879	0.0251666	11.696	0.0337678	18.1561	0.0970648	38.7643	0.0545107	47.17	0.0598895	113.988	0.172907	857.246	0.174639	2233.75	0.0553807	1922.94	0.213545	877.613	0.229249	2507.26
0.0995218	8.69248	0.0351139	12.3308	0.0437321	19.0152	0.147122	43.4634	0.064568	50.4396	0.064638	120.28	0.197121	837.307	0.203745	2203.44	0.065119	2544.83	0.233708	842.301	0.249012	2550.17
0.139539	8.54418	0.0450612	12.9759	0.053797	19.6438	0.197179	46.7879	0.0746254	53.8664	0.0694835	127.945	0.221433	789.792	0.232754	2019.41	0.0748574	3129.86	0.253871	815.242	0.268775	2518.48
0.179555	8.17976	0.0649557	13.7016	0.0739268	20.6903	0.247337	48.102	0.0846827	58.032	0.0743289	133.086	0.270057	652.48	0.261861	1756.29	0.0845957	3684.87	0.294197	734.254	0.3083	2417.7
0.219572	8.22157	0.0847508	14.353	0.0940567	21.1626	0.297394	48.129	0.0946394	61.4779	0.0743289	138.829	0.318584	505.481	0.290967	1466.05	0.0943341	4183.69	0.344604	623.265	0.357708	2199.22
0.259489	8.36592	0.104645	14.8044	0.114187	22.3048	0.347451	46.6655	0.114754	62.1744	0.0743289	112.889	0.367208	393.645	0.320074	1209.77	0.104171	4556.42	0.395012	531.966	0.407115	1964.59
0.299506	8.2334	0.129514	15.1807	0.154346	23.278	0.397608	44.9118	0.134869	67.5041	0.0743289	133.099					0.114007	4917.98	0.445419	477.691	0.456423	1705.25
0.349427	8.16714	0.154382	15.342	0.194605	24.37	0.447666	42.7964	0.154983	72.4045	0.0791743	147.083					0.133583	5461.33	0.495826	425.554
0.399448	8.13559	0.17925	15.727	0.244829	24.9859	0.497723	40.4043	0.174997	76.0491	0.0840198	152.23					0.153158	5613.11
0.449369	8.10088	0.204019	15.9902	0.295154	25.0313			0.195112	78.3382	0.0888652	152.727					0.172831	5511.98
0.49939	8.08037	0.253755	16.1997	0.345378	24.6708			0.245298	77.5539	0.0937106	156.933					0.192504	5325.53
		0.303392	16.4669	0.404861	23.6737			0.295585	74.5835	0.0985561	166.096					0.212178	5150.83
		0.353128	16.8669	0.465352	22.0974			0.345771	69.6416	0.103305	162.819					0.231851	4924.75
		0.402765	16.7444					0.396058	64.3167	0.10815	176.783					0.251525	4570.37
		0.452402	16.5736					0.446244	59.1011	0.112995	180.518					0.271198	4193.81
								0.49643	53.9653	0.117841	188.536					0.290872	3772.55
										0.122686	191.205					0.310545	3368.18
										0.127532	200.617					0.335137	2918.05
										0.132377	206.353					0.359729	2506.25
										0.137223	204.659					0.38432	2128.55
										0.142068	204.888					0.408912	1807.94
										0.146817	212.389					0.433504	1523.7
										0.151662	218.518
										0.156507	224.843
										0.161353	228.741
										0.166198	232.861
										0.175889	231.298
										0.18558	231.854
										0.195174	232.501
										0.204865	232.436
										0.214556	234.32
										0.224247	233.26
										0.233937	231.259
										0.243628	228.584
										0.253319	226.667
										0.262913	225.641
										0.272604	193.291
										0.272701	234.627
										0.282295	222.063
										0.291986	216.144
										0.301677	213.253
										0.311367	208.23
										0.321058	205.005
										0.330749	201.244
										0.340343	198.02
										0.350034	195.162
										0.359725	191.172
										0.369416	186.947
										0.379107	183.049
										0.388797	177.895
										0.398488	172.833
										0.408082	168.522
										0.417773	163.846
										0.427464	158.672
										0.427561	156.625
										0.437155	151.458
										0.446846	148.561
										0.456536	146.082
										0.466227	142.459
										0.475821	139.613
										0.485512	137.605
										0.495203	134.806

## Sheet: Fig. 1 (d)
Gm = 0.04 kPa
ϕ	G_{r,0}	error bar	ϕ	G_{r,max}	error bar
0.599652	64.5673	0	0.599652	2550.17	0
0.6094	133.161	0	0.6094	4883.63	0
Gm = 0.12 kPa
ϕ	G_{r,0}	error bar	ϕ	G_{r,max}	error bar
0.529562	94.974	0	0.529562	23.2383	0
0.549536	167.516	0	0.549536	27.472	0
0.568991	386.104	64.8768	0.568991	38.3458	16.7572
0.580151	498.814	0	0.580151	31.5503	0
0.590115	759.592	187.743	0.590115	30.8541	0.113241
0.59984	738.821	0	0.59984	31.9591	3.10742
0.609535	1538.04	157.777	0.609535	37.536	3.92819
0.619909	2820.82	520.061	0.619909	75.7239	2.64692
Gm = 0.36 kPa
ϕ	G_{r,0}	error bar	ϕ	G_{r,max}	error bar
0.487081	26.8441	0	0.487081	10.3332	0
0.530244	65.5972	0	0.530244	20.2773	0
0.550091	85.1114	0	0.550091	22.9555	0
0.569168	230.147	88.697	0.569168	34.855	11.8495
0.580121	222.856	12.6061	0.580121	37.118	4.09126
0.589035	392.777	0	0.589035	45.198	0
0.600361	456.07	0	0.600361	31.6773	0
0.610718	703.75	48.5308	0.610718	28.5331	0.208137
0.62001	1499.36	0	0.62001	34.9507	0
0.629689	3653.01	0	0.629689	147.807	0
Gm = 1.28 kPa
ϕ	G_{r,0}	error bar	ϕ	G_{r,max}	error bar
0.44	9.064	0.516485	0	1	0.14392
0.48	15.5135	0.944461	0.0488747	1.13221	0.132382
0.49	18.4503	1.82912	0.0971353	1.38938	0.145664
0.51	26.6907	5.50194	0.145253	1.60474	0.18307
0.52	51.3107	0	0.19396	1.71617	0.322042
0.53	31.0037	5.40802	0.24173	1.9405	0.298541
0.54	41.7202	1.02094	0.28781	2.60539	0.398041
0.55	61.0436	18.2639	0.33944	3.90893	0.755212
0.57	78.4793	1.44659	0.387385	5.08456	0.591254
0.59	179.115	49.8067	0.436357	7.74077	0.942927
0.6	325.906	129.088	0.439313	7.06776	0.317644
0.61	688.411	136.168	0.481463	8.54659	0.592871
0.63	857.246	0	0.489044	11.0922	1.82396
0.65	3260.64	1452.25	0.508621	12.6082	0.883702
0.67	5613.11	0	0.524991	14.2901	0
			0.528454	12.1805	3.95067
			0.536985	16.6243	0.278834
			0.548228	29.1596	18.0006
			0.568717	19.5096	2.509
			0.588589	23.7498	3.23673
			0.598027	33.3051	0.853225
			0.609494	57.4501	16.6476
			0.625509	56.2301	0
			0.649055	74.1886	33.4325
			0.668919	100.938	0

## Sheet: Fig. 2 (a)
ϕ	η/ηs
0.45	15.8424
0.49	30.6731
0.53	73.4027
0.55	184.502
ϕ	Gs [Pa]	error bar [Pa]
0.6	73656.6	51596.1
0.61	737677	188281
0.62	1329300	12020.8
0.63	2007500	56593.6

## Sheet: Fig. 2 (b) and (c)
Gm = 0.04 kPa
ϕ	G/Gm	error bar	ϕ	G [Pa]	errorbar [Pa]
0.569876	503.556	0	0.569876	28965	0
0.57991	595.461	0	0.57991	27652	0
0.590626	693.52	64.112	0.590626	32699.5	3022.88
0.599652	2394.28	0	0.599652	121640	0
0.6094	3764.31	0	0.6094	142760	0
0.619948	11242.4	0	0.619948	455980	0
0.63038	15045	0	0.63038	589510	0
0.639997	65334.8	0	0.639997	2088400	0
Gm = 0.12 kPa
ϕ	G/Gm	error bar	ϕ	G [Pa]	errorbar [Pa]
0.440416	17.3226	0	0.440416	1780.1	0
0.489944	34.0628	0	0.489944	3905.6	0
0.529562	85.8011	6.63389	0.529562	10682	825.901
0.549536	158.451	11.2893	0.549536	20216.5	1440.38
0.568991	346.59	104.416	0.568991	38702.7	12414.1
0.580151	493.764	0	0.580151	50451	0
0.590007	756.359	131.551	0.590007	82986.3	17635.5
0.59984	807.395	96.9784	0.59984	93333	11210.5
0.609535	1521.82	180.714	0.609535	208770	24791.2
0.619909	2755.82	482.333	0.619909	357425	62557.7
0.629877	4953.28	0	0.629877	612010	0
0.639983	22947.8	379.23	0.639983	1989650	32880.5
Gm = 0.36 kPa
ϕ	G/Gm	error bar	ϕ	G [Pa]	errorbar [Pa]
0.487081	20.454	0	0.487081	7542.3	0
0.530244	63.0816	0	0.530244	22243	0
0.550091	84.914	0	0.550091	30113	0
0.569168	224.681	80.854	0.569168	76481	29063.3
0.580121	220.402	9.58618	0.580121	75500	3283.8
0.589625	338.094	71.7568	0.589625	127309	33639.5
0.600361	389.414	69.4044	0.600361	134020	23886.1
0.610718	668.103	16.7212	0.610718	228565	5720.49
0.62001	1451.06	0	0.62001	510790	0
0.629689	3653.01	0	0.629689	1210600	0
0.639921	10126.8	0	0.639921	3742100	0
0.650004	8303.72	0	0.650004	3145900	0
Gm = 1.28 kPa
ϕ	G/Gm	error bar	ϕ	G [Pa]	errorbar [Pa]
0.439313	8.6416	0.594014	0.439313	10955.5	753.069
0.481463	13.4181	1.32456	0.481463	15871.5	2236.58
0.489044	17.9217	1.89894	0.489044	21637.3	2106.69
0.508621	26.225	5.82839	0.508621	33558	8343.14
0.524991	49.5614	0	0.524991	60375	0
0.528454	30.3851	6.15158	0.528454	37516	7253.21
0.536985	41.4044	1.46756	0.536985	50884	3180.57
0.548241	46.7879	0	0.548241	58855	0
0.568717	77.6308	0.652333	0.568717	93422.7	5382.82
0.580366	88.298	3.30192	0.580366	109105	4080.01
0.588589	175.807	50.5131	0.588589	249417	91341.9
0.598027	316.083	118.202	0.598027	437905	116567
0.609494	673.483	130.467	0.609494	826756	183963
0.625509	837.307	0	0.625509	1184200	0
0.639997	3695.49	415.003	0.639997	4371100	490874
0.649055	3042.58	1186.73	0.649055	4366200	1.75362e+06
0.668919	5325.53	0	0.668919	6529600	0

## Sheet: Fig. 3 (a)
Gm = 0.12 kPa
ϕJ - ϕ	G_{r,max}	error bar
0.00399271	756.359	131.551
0.0138495	493.764	0
0.0250086	346.59	104.416
0.0444641	158.451	11.2893
0.0644381	85.8011	6.63389
0.104056	34.0628	0
0.153584	17.3226	0
Gm = 0.36 kPa
ϕJ - ϕ	G_{r,max}	error bar
0.00437518	338.094	71.7568
0.0138791	220.402	9.58618
0.0248319	224.681	80.854
0.043909	84.914	0
0.0637561	63.0816	0
0.106919	20.454	0
Gm = 1.28 kPa
ϕJ - ϕ	G_{r,max}	error bar
0.00541129	175.807	50.5131
0.0136343	88.298	3.30192
0.0252826	77.6308	0.652333
0.0457593	46.7879	0
0.0655455	30.3851	6.15158
0.104956	17.9217	1.89894
0.154687	8.6416	0.594014

## Sheet: Fig. 3 (b)
G_m [Pa]	error bar [Pa]	G_{max} [Pa]	error bar [Pa]
9386.24	0	857310	0
3986.6	0	649670	41535.5
1394.84	126.82	249417	91341.9
375.321	46.3456	127309	33639.5
106.455	11.1874	81511	14698.5
47.15	0	32699.5	3022.88

## Sheet: Fig. 3 (c)
Gm [Pa]	ϕ	Gmax [Pa]	Gmax error [Pa]
3980.6	0.489187	47329	0
4023.74	0.56916	308970	0
3986.6	0.589818	649670	41535.5
1267.76	0.439313	10955.5	753.069
1180.37	0.481463	15871.5	2236.58
1209.17	0.489044	21637.3	2106.69
1274.68	0.508621	33558	8343.14
1218.19	0.524991	60375	0
1236.44	0.528454	37516	7253.21
1228.36	0.536985	50884	3180.57
1257.91	0.548241	58855	0
1203.29	0.568717	93422.7	5382.82
1235.64	0.580366	109105	4080.01
1394.84	0.588589	249417	91341.9
1415.43	0.598027	437905	116567
1222.19	0.609494	826756	183963
1414.3	0.625509	1184200	0
1182.82	0.639997	4371100	490874
1431.52	0.649055	4366200	1.75362e+06
1226.09	0.668919	6529600	0
721.802	0.568627	74051.7	4097.22
368.744	0.487081	7542.3	0
352.607	0.530244	22243	0
354.629	0.550091	30113	0
339.051	0.569168	76481	29063.3
342.556	0.580121	75500	3283.8
375.321	0.589625	127309	33639.5
344.158	0.600361	134020	23886.1
342.11	0.610718	228565	5720.49
352.01	0.62001	510790	0
331.398	0.629689	1210600	0
369.523	0.639921	3742100	0
378.854	0.650004	3145900	0
102.762	0.440416	1780.1	0
114.659	0.489944	3905.6	0
124.497	0.529562	10682	825.901
127.588	0.549536	20216.5	1440.38
111.17	0.568991	38702.7	12414.1
102.176	0.580151	50451	0
106.455	0.589954	81511	14698.5
115.598	0.59984	93333	11210.5
137.184	0.609535	208770	24791.2
129.698	0.619909	357425	62557.7
123.556	0.629877	612010	0
86.7033	0.639983	1989650	32880.5
121.609	0.64978	4713900	888126
57.5209	0.569876	26202	3907.47
46.438	0.57991	27652	0
47.15	0.590626	32699.5	3022.88
50.8044	0.599652	121640	0
37.9247	0.6094	142760	0
40.559	0.619948	455980	0
39.1831	0.63038	589510	0
31.9646	0.639997	2088400	0
43.1483	0.65012	3513000	0

## Sheet: Fig. 4 (a)
PS-PDMS composites						GLASS-PDMS composites
ε	ϕJ(ε)	ϕ	Gm [Pa]	G(ε) [Pa]		ε	ϕJ(ε)	ϕ	Gm [Pa]	G(ε) [Pa]
0	0.6871	0.489187	3980.6	31198		0	0.673	0.61967	88.013	6879.7
0	0.6871	0.56916	4023.74	64422		0	0.673	0.630197	97.7984	18847
0	0.6871	0.589818	3986.6	95082.5		0	0.673	0.600336	98.2096	7079
0	0.6871	0.439313	1267.76	8993.75		0	0.673	0.510222	126.486	2490.9
0	0.6871	0.481463	1180.37	10187.7		0	0.673	0.550194	110.397	3080
0	0.6871	0.489044	1209.17	13638.3		0	0.673	0.569319	126.308	4093.8
0	0.6871	0.508621	1274.68	16254.5		0	0.673	0.630197	97.7984	17494
0	0.6871	0.524991	1218.19	17408		0	0.673	0.640264	101.445	46722
0	0.6871	0.528454	1236.44	15140.3		0	0.673	0.649867	108.971	111840
0	0.6871	0.536985	1228.36	21212.5		0	0.673	0.639802	328.271	36413
0	0.6871	0.548241	1257.91	21502		0	0.673	0.604204	384.162	18881
0	0.6871	0.568717	1203.29	25016.7		0.05	0.632572	0.630197	97.7984	443100
0	0.6871	0.580366	1235.64	15423		0.05	0.632572	0.600336	98.2096	25056
0	0.6871	0.588589	1394.84	33578.7		0.05	0.632572	0.510222	126.486	3148.9
0	0.6871	0.598027	1415.43	48507.5		0.05	0.632572	0.550194	110.397	3778.2
0	0.6871	0.609494	1222.19	73525.2		0.05	0.632572	0.630197	97.7984	333220
0	0.6871	0.625509	1414.3	79526		0.05	0.632572	0.640264	101.445	445810
0	0.6871	0.639997	1182.82	80497		0.05	0.632572	0.649867	108.971	1863200
0	0.6871	0.649055	1431.52	112664		0.05	0.632572	0.639802	328.271	834820
0	0.6871	0.668919	1226.09	139270		0.05	0.632572	0.604204	384.162	52046
0	0.6871	0.568627	721.802	14791.3		0.1	0.618938	0.630197	97.7984	1426700
0	0.6871	0.487081	368.744	4153.1		0.1	0.618938	0.600336	98.2096	60982
0	0.6871	0.530244	352.607	7871.8		0.1	0.618938	0.550194	110.397	5069.3
0	0.6871	0.550091	354.629	8477		0.1	0.618938	0.630197	97.7984	896070
0	0.6871	0.569168	339.051	12525.6		0.1	0.618938	0.640264	101.445	1346800
0	0.6871	0.580121	342.556	12715		0.1	0.618938	0.649867	108.971	4288200
0	0.6871	0.589625	375.321	16208.3		0.1	0.618938	0.639802	328.271	3376600
0	0.6871	0.600361	344.158	10811.1		0.1	0.618938	0.604204	384.162	107720
0	0.6871	0.610718	342.11	10780.9		0.15	0.61434	0.630197	97.7984	2297900
0	0.6871	0.62001	352.01	12303		0.15	0.61434	0.600336	98.2096	89607
0	0.6871	0.629689	331.398	53581		0.15	0.61434	0.550194	110.397	6796.4
0	0.6871	0.639921	369.523	52822		0.15	0.61434	0.569319	126.308	12072
0	0.6871	0.650004	378.854	47134		0.15	0.61434	0.630197	97.7984	1759500
0	0.6871	0.440416	102.762	1295.6		0.15	0.61434	0.640264	101.445	2442600
0	0.6871	0.489944	114.659	1883.6		0.15	0.61434	0.649867	108.971	5622700
0	0.6871	0.529562	124.497	2874.35		0.15	0.61434	0.639802	328.271	6255200
0	0.6871	0.549536	127.588	3204.5		0.15	0.61434	0.604204	384.162	179570
0	0.6871	0.568991	111.17	4818.73		0.2	0.612789	0.630197	97.7984	2690000
0	0.6871	0.580151	102.176	3763.7		0.2	0.612789	0.600336	98.2096	118230
0	0.6871	0.589954	106.455	4971.25		0.2	0.612789	0.550194	110.397	8487.2
0	0.6871	0.59984	115.598	4245.1		0.2	0.612789	0.569319	126.308	15630
0	0.6871	0.609535	137.184	7203.2		0.2	0.612789	0.630197	97.7984	2623500
0	0.6871	0.619909	129.698	10998		0.2	0.612789	0.640264	101.445	3292000
0	0.6871	0.629877	123.556	10757		0.2	0.612789	0.649867	108.971	5632900
0	0.6871	0.639983	86.7033	21083.5		0.2	0.612789	0.639802	328.271	7713700
0	0.6871	0.64978	121.609	46606		0.2	0.612789	0.604204	384.162	247620
0	0.6871	0.569876	57.5209	2000.3
0	0.6871	0.57991	46.438	1797
0	0.6871	0.590626	47.15	1694.5
0	0.6871	0.599652	50.8044	3280.3
0	0.6871	0.6094	37.9247	7476.4
0	0.6871	0.619948	40.559	4933.6
0	0.6871	0.63038	39.1831	7735.1
0	0.6871	0.639997	31.9646	12317
0	0.6871	0.65012	43.1483	45011
0.02	0.6486	0.489187	3980.6	33397
0.02	0.6486	0.56916	4023.74	99717
0.02	0.6486	0.589818	3986.6	115565
0.02	0.6486	0.439313	1267.76	10111.9
0.02	0.6486	0.481463	1180.37	11202.5
0.02	0.6486	0.489044	1209.17	15613
0.02	0.6486	0.508621	1274.68	21042.8
0.02	0.6486	0.524991	1218.19	25494
0.02	0.6486	0.528454	1236.44	22213.3
0.02	0.6486	0.536985	1228.36	28603
0.02	0.6486	0.548241	1257.91	30523
0.02	0.6486	0.568717	1203.29	36567
0.02	0.6486	0.580366	1235.64	22313
0.02	0.6486	0.588589	1394.84	67604.3
0.02	0.6486	0.598027	1415.43	105963
0.02	0.6486	0.609494	1222.19	222704
0.02	0.6486	0.625509	1414.3	138170
0.02	0.6486	0.639997	1182.82	226985
0.02	0.6486	0.649055	1431.52	535690
0.02	0.6486	0.668919	1226.09	457070
0.02	0.6486	0.568627	721.802	24742
0.02	0.6486	0.487081	368.744	4783.1
0.02	0.6486	0.530244	352.607	10462
0.02	0.6486	0.550091	354.629	16080
0.02	0.6486	0.569168	339.051	18421.7
0.02	0.6486	0.580121	342.556	18241
0.02	0.6486	0.589625	375.321	26023
0.02	0.6486	0.600361	344.158	32209.5
0.02	0.6486	0.610718	342.11	31540
0.02	0.6486	0.62001	352.01	96655
0.02	0.6486	0.629689	331.398	197970
0.02	0.6486	0.639921	369.523	52822
0.02	0.6486	0.650004	378.854	215090
0.02	0.6486	0.440416	102.762	1483.1
0.02	0.6486	0.489944	114.659	2456.3
0.02	0.6486	0.529562	124.497	4520.25
0.02	0.6486	0.549536	127.588	5516.35
0.02	0.6486	0.568991	111.17	9769.83
0.02	0.6486	0.580151	102.176	6668.2
0.02	0.6486	0.589954	106.455	13002.4
0.02	0.6486	0.59984	115.598	8375.9
0.02	0.6486	0.609535	137.184	18659.5
0.02	0.6486	0.619909	129.698	22756.5
0.02	0.6486	0.629877	123.556	47072
0.02	0.6486	0.639983	86.7033	59191
0.02	0.6486	0.64978	121.609	97672
0.02	0.6486	0.569876	57.5209	10243
0.02	0.6486	0.57991	46.438	6788.3
0.02	0.6486	0.590626	47.15	5290.85
0.02	0.6486	0.599652	50.8044	4347.9
0.02	0.6486	0.6094	37.9247	10389
0.02	0.6486	0.619948	40.559	4933.6
0.02	0.6486	0.63038	39.1831	31961
0.02	0.6486	0.639997	31.9646	12317
0.02	0.6486	0.65012	43.1483	154120
0.04	0.6196	0.489187	3980.6	35619
0.04	0.6196	0.56916	4023.74	131830
0.04	0.6196	0.589818	3986.6	314685
0.04	0.6196	0.439313	1267.76	10850.5
0.04	0.6196	0.481463	1180.37	11991.5
0.04	0.6196	0.489044	1209.17	17505.3
0.04	0.6196	0.508621	1274.68	24807
0.04	0.6196	0.524991	1218.19	40362
0.04	0.6196	0.528454	1236.44	27723.3
0.04	0.6196	0.536985	1228.36	34987.5
0.04	0.6196	0.548241	1257.91	35207
0.04	0.6196	0.568717	1203.29	47667.3
0.04	0.6196	0.580366	1235.64	41601
0.04	0.6196	0.588589	1394.84	105852
0.04	0.6196	0.598027	1415.43	198145
0.04	0.6196	0.609494	1222.19	384554
0.04	0.6196	0.625509	1414.3	251630
0.04	0.6196	0.639997	1182.82	1535750
0.04	0.6196	0.649055	1431.52	1196670
0.04	0.6196	0.668919	1226.09	1071400
0.04	0.6196	0.568627	721.802	39409.3
0.04	0.6196	0.487081	368.744	5389
0.04	0.6196	0.530244	352.607	14657
0.04	0.6196	0.550091	354.629	22516
0.04	0.6196	0.569168	339.051	31884
0.04	0.6196	0.580121	342.556	29032.5
0.04	0.6196	0.589625	375.321	45797.3
0.04	0.6196	0.600361	344.158	63057.5
0.04	0.6196	0.610718	342.11	70952.5
0.04	0.6196	0.62001	352.01	191730
0.04	0.6196	0.629689	331.398	367310
0.04	0.6196	0.639921	369.523	1022300
0.04	0.6196	0.650004	378.854	215090
0.04	0.6196	0.440416	102.762	1620.3
0.04	0.6196	0.489944	114.659	2907.8
0.04	0.6196	0.529562	124.497	6033.65
0.04	0.6196	0.549536	127.588	9063.05
0.04	0.6196	0.568991	111.17	15039.5
0.04	0.6196	0.580151	102.176	12174
0.04	0.6196	0.589954	106.455	25694.2
0.04	0.6196	0.59984	115.598	18947.5
0.04	0.6196	0.609535	137.184	43248
0.04	0.6196	0.619909	129.698	58260.5
0.04	0.6196	0.629877	123.556	157620
0.04	0.6196	0.639983	86.7033	486230
0.04	0.6196	0.64978	121.609	1755400
0.04	0.6196	0.569876	57.5209	10243
0.04	0.6196	0.57991	46.438	6788.3
0.04	0.6196	0.590626	47.15	5290.85
0.04	0.6196	0.599652	50.8044	6698.1
0.04	0.6196	0.6094	37.9247	15990
0.04	0.6196	0.619948	40.559	97811
0.04	0.6196	0.63038	39.1831	98087
0.04	0.6196	0.639997	31.9646	444480
0.04	0.6196	0.65012	43.1483	154120
0.06	0.6116	0.489187	3980.6	37234
0.06	0.6116	0.56916	4023.74	163770
0.06	0.6116	0.589818	3986.6	314685
0.06	0.6116	0.439313	1267.76	11104.5
0.06	0.6116	0.481463	1180.37	12852
0.06	0.6116	0.489044	1209.17	18838.7
0.06	0.6116	0.508621	1274.68	26763.2
0.06	0.6116	0.524991	1218.19	46163
0.06	0.6116	0.528454	1236.44	31494.7
0.06	0.6116	0.536985	1228.36	38719.5
0.06	0.6116	0.548241	1257.91	39746
0.06	0.6116	0.568717	1203.29	56993.3
0.06	0.6116	0.580366	1235.64	49204.5
0.06	0.6116	0.588589	1394.84	132670
0.06	0.6116	0.598027	1415.43	264450
0.06	0.6116	0.609494	1222.19	532374
0.06	0.6116	0.625509	1414.3	505280
0.06	0.6116	0.639997	1182.82	1535750
0.06	0.6116	0.649055	1431.52	1935095
0.06	0.6116	0.668919	1226.09	2357700
0.06	0.6116	0.568627	721.802	50715.3
0.06	0.6116	0.487081	368.744	5901.9
0.06	0.6116	0.530244	352.607	17870
0.06	0.6116	0.550091	354.629	26259
0.06	0.6116	0.569168	339.051	45984.3
0.06	0.6116	0.580121	342.556	39798
0.06	0.6116	0.589625	375.321	73495.7
0.06	0.6116	0.600361	344.158	93713
0.06	0.6116	0.610718	342.11	121485
0.06	0.6116	0.62001	352.01	290650
0.06	0.6116	0.629689	331.398	620480
0.06	0.6116	0.639921	369.523	1022300
0.06	0.6116	0.650004	378.854	215090
0.06	0.6116	0.440416	102.762	1620.3
0.06	0.6116	0.489944	114.659	3176
0.06	0.6116	0.529562	124.497	7402.95
0.06	0.6116	0.549536	127.588	12541.5
0.06	0.6116	0.568991	111.17	20402.8
0.06	0.6116	0.580151	102.176	19824
0.06	0.6116	0.589954	106.455	32837.2
0.06	0.6116	0.59984	115.598	32972
0.06	0.6116	0.609535	137.184	77307
0.06	0.6116	0.619909	129.698	111861
0.06	0.6116	0.629877	123.556	283220
0.06	0.6116	0.639983	86.7033	647885
0.06	0.6116	0.64978	121.609	1755400
0.06	0.6116	0.569876	57.5209	10243
0.06	0.6116	0.57991	46.438	6788.3
0.06	0.6116	0.590626	47.15	15221
0.06	0.6116	0.599652	50.8044	13377
0.06	0.6116	0.6094	37.9247	27070
0.06	0.6116	0.619948	40.559	97811
0.06	0.6116	0.63038	39.1831	180650
0.06	0.6116	0.639997	31.9646	444480
0.06	0.6116	0.65012	43.1483	1256000
0.08	0.6026	0.489187	3980.6	39225
0.08	0.6026	0.56916	4023.74	190400
0.08	0.6026	0.589818	3986.6	393630
0.08	0.6026	0.439313	1267.76	11183
0.08	0.6026	0.481463	1180.37	13424.5
0.08	0.6026	0.489044	1209.17	19764
0.08	0.6026	0.508621	1274.68	28454.8
0.08	0.6026	0.524991	1218.19	50073
0.08	0.6026	0.528454	1236.44	33690
0.08	0.6026	0.536985	1228.36	41216
0.08	0.6026	0.548241	1257.91	44713
0.08	0.6026	0.568717	1203.29	66028
0.08	0.6026	0.580366	1235.64	72885.5
0.08	0.6026	0.588589	1394.84	159359
0.08	0.6026	0.598027	1415.43	325725
0.08	0.6026	0.609494	1222.19	654556
0.08	0.6026	0.625509	1414.3	700070
0.08	0.6026	0.639997	1182.82	1535750
0.08	0.6026	0.649055	1431.52	2717750
0.08	0.6026	0.668919	1226.09	4518000
0.08	0.6026	0.568627	721.802	59436
0.08	0.6026	0.487081	368.744	6322.7
0.08	0.6026	0.530244	352.607	19215
0.08	0.6026	0.550091	354.629	27872
0.08	0.6026	0.569168	339.051	57573.3
0.08	0.6026	0.580121	342.556	51314
0.08	0.6026	0.589625	375.321	94000
0.08	0.6026	0.600361	344.158	119340
0.08	0.6026	0.610718	342.11	168085
0.08	0.6026	0.62001	352.01	379420
0.08	0.6026	0.629689	331.398	813890
0.08	0.6026	0.639921	369.523	2503800
0.08	0.6026	0.650004	378.854	1248000
0.08	0.6026	0.440416	102.762	1691.7
0.08	0.6026	0.489944	114.659	3364.1
0.08	0.6026	0.529562	124.497	8381.5
0.08	0.6026	0.549536	127.588	15624.5
0.08	0.6026	0.568991	111.17	24871.3
0.08	0.6026	0.580151	102.176	26730
0.08	0.6026	0.589954	106.455	47236.5
0.08	0.6026	0.59984	115.598	48792
0.08	0.6026	0.609535	137.184	113085
0.08	0.6026	0.619909	129.698	169675
0.08	0.6026	0.629877	123.556	379650
0.08	0.6026	0.639983	86.7033	1145795
0.08	0.6026	0.64978	121.609	2569850
0.08	0.6026	0.569876	57.5209	21280
0.08	0.6026	0.57991	46.438	16653
0.08	0.6026	0.590626	47.15	15221
0.08	0.6026	0.599652	50.8044	25757
0.08	0.6026	0.6094	37.9247	43319
0.08	0.6026	0.619948	40.559	277620
0.08	0.6026	0.63038	39.1831	269970
0.08	0.6026	0.639997	31.9646	1177200
0.08	0.6026	0.65012	43.1483	1256000
0.1	0.6001	0.489187	3980.6	43186
0.1	0.6001	0.56916	4023.74	227040
0.1	0.6001	0.589818	3986.6	501965
0.1	0.6001	0.439313	1267.76	11405
0.1	0.6001	0.481463	1180.37	13917.5
0.1	0.6001	0.489044	1209.17	20283
0.1	0.6001	0.508621	1274.68	29576
0.1	0.6001	0.524991	1218.19	53712
0.1	0.6001	0.528454	1236.44	33931.3
0.1	0.6001	0.536985	1228.36	42917
0.1	0.6001	0.548241	1257.91	48762
0.1	0.6001	0.568717	1203.29	70679
0.1	0.6001	0.580366	1235.64	78307
0.1	0.6001	0.588589	1394.84	183053
0.1	0.6001	0.598027	1415.43	365500
0.1	0.6001	0.609494	1222.19	731434
0.1	0.6001	0.625509	1414.3	900020
0.1	0.6001	0.639997	1182.82	3180050
0.1	0.6001	0.649055	1431.52	3387500
0.1	0.6001	0.668919	1226.09	5586600
0.1	0.6001	0.568627	721.802	66044.7
0.1	0.6001	0.487081	368.744	6752.8
0.1	0.6001	0.530244	352.607	20841
0.1	0.6001	0.550091	354.629	30007
0.1	0.6001	0.569168	339.051	64829.7
0.1	0.6001	0.580121	342.556	60799
0.1	0.6001	0.589625	375.321	101650
0.1	0.6001	0.600361	344.158	134680
0.1	0.6001	0.610718	342.11	204745
0.1	0.6001	0.62001	352.01	449950
0.1	0.6001	0.629689	331.398	898990
0.1	0.6001	0.639921	369.523	2503800
0.1	0.6001	0.650004	378.854	1248000
0.1	0.6001	0.440416	102.762	1713.6
0.1	0.6001	0.489944	114.659	3500.3
0.1	0.6001	0.529562	124.497	9123.9
0.1	0.6001	0.549536	127.588	17919
0.1	0.6001	0.568991	111.17	29883.3
0.1	0.6001	0.580151	102.176	33603
0.1	0.6001	0.589954	106.455	61062.2
0.1	0.6001	0.59984	115.598	63425
0.1	0.6001	0.609535	137.184	144015
0.1	0.6001	0.619909	129.698	226435
0.1	0.6001	0.629877	123.556	463710
0.1	0.6001	0.639983	86.7033	1268750
0.1	0.6001	0.64978	121.609	3517600
0.1	0.6001	0.569876	57.5209	21280
0.1	0.6001	0.57991	46.438	16653
0.1	0.6001	0.590626	47.15	15221
0.1	0.6001	0.599652	50.8044	41624
0.1	0.6001	0.6094	37.9247	62723
0.1	0.6001	0.619948	40.559	277620
0.1	0.6001	0.63038	39.1831	338080
0.1	0.6001	0.639997	31.9646	1177200
0.1	0.6001	0.65012	43.1483	2363000
0.12	0.5976	0.489187	3980.6	43810
0.12	0.5976	0.56916	4023.74	248910
0.12	0.5976	0.589818	3986.6	501965
0.12	0.5976	0.439313	1267.76	11393
0.12	0.5976	0.481463	1180.37	14420
0.12	0.5976	0.489044	1209.17	20622
0.12	0.5976	0.508621	1274.68	30087.2
0.12	0.5976	0.524991	1218.19	56616
0.12	0.5976	0.528454	1236.44	33703.3
0.12	0.5976	0.536985	1228.36	46185
0.12	0.5976	0.548241	1257.91	48762
0.12	0.5976	0.568717	1203.29	73501.3
0.12	0.5976	0.580366	1235.64	81624.5
0.12	0.5976	0.588589	1394.84	211530
0.12	0.5976	0.598027	1415.43	400065
0.12	0.5976	0.609494	1222.19	793350
0.12	0.5976	0.625509	1414.3	1051800
0.12	0.5976	0.639997	1182.82	3180050
0.12	0.5976	0.649055	1431.52	4013050
0.12	0.5976	0.668919	1226.09	6029900
0.12	0.5976	0.568627	721.802	68891.3
0.12	0.5976	0.487081	368.744	6956.9
0.12	0.5976	0.530244	352.607	21936
0.12	0.5976	0.550091	354.629	29897
0.12	0.5976	0.569168	339.051	70726.3
0.12	0.5976	0.580121	342.556	66321.5
0.12	0.5976	0.589625	375.321	116834
0.12	0.5976	0.600361	344.158	140735
0.12	0.5976	0.610718	342.11	226895
0.12	0.5976	0.62001	352.01	498260
0.12	0.5976	0.629689	331.398	998350
0.12	0.5976	0.639921	369.523	2503800
0.12	0.5976	0.650004	378.854	2697300
0.12	0.5976	0.440416	102.762	1734
0.12	0.5976	0.489944	114.659	3617
0.12	0.5976	0.529562	124.497	9758.95
0.12	0.5976	0.549536	127.588	19281.5
0.12	0.5976	0.568991	111.17	33224.7
0.12	0.5976	0.580151	102.176	39951
0.12	0.5976	0.589954	106.455	66369.5
0.12	0.5976	0.59984	115.598	75523
0.12	0.5976	0.609535	137.184	169140
0.12	0.5976	0.619909	129.698	271765
0.12	0.5976	0.629877	123.556	520860
0.12	0.5976	0.639983	86.7033	1395850
0.12	0.5976	0.64978	121.609	3517600
0.12	0.5976	0.569876	57.5209	26213.5
0.12	0.5976	0.57991	46.438	24150
0.12	0.5976	0.590626	47.15	26198
0.12	0.5976	0.599652	50.8044	58936
0.12	0.5976	0.6094	37.9247	82626
0.12	0.5976	0.619948	40.559	277620
0.12	0.5976	0.63038	39.1831	413020
0.12	0.5976	0.639997	31.9646	1177200
0.12	0.5976	0.65012	43.1483	2363000
0.14	0.5951	0.489187	3980.6	43247
0.14	0.5951	0.56916	4023.74	269140
0.14	0.5951	0.589818	3986.6	623810
0.14	0.5951	0.439313	1267.76	10979
0.14	0.5951	0.481463	1180.37	14420
0.14	0.5951	0.489044	1209.17	20901
0.14	0.5951	0.508621	1274.68	32023.2
0.14	0.5951	0.524991	1218.19	58608
0.14	0.5951	0.528454	1236.44	33999.3
0.14	0.5951	0.536985	1228.36	47326
0.14	0.5951	0.548241	1257.91	54673
0.14	0.5951	0.568717	1203.29	78450
0.14	0.5951	0.580366	1235.64	98220.5
0.14	0.5951	0.588589	1394.84	224857
0.14	0.5951	0.598027	1415.43	428200
0.14	0.5951	0.609494	1222.19	835152
0.14	0.5951	0.625509	1414.3	1179800
0.14	0.5951	0.639997	1182.82	4423150
0.14	0.5951	0.649055	1431.52	4419600
0.14	0.5951	0.668919	1226.09	6696100
0.14	0.5951	0.568627	721.802	71469.3
0.14	0.5951	0.487081	368.744	7156.7
0.14	0.5951	0.530244	352.607	21900
0.14	0.5951	0.550091	354.629	29337
0.14	0.5951	0.569168	339.051	73162
0.14	0.5951	0.580121	342.556	72527.5
0.14	0.5951	0.589625	375.321	126483
0.14	0.5951	0.600361	344.158	140500
0.14	0.5951	0.610718	342.11	237025
0.14	0.5951	0.62001	352.01	515530
0.14	0.5951	0.629689	331.398	1094400
0.14	0.5951	0.639921	369.523	3489500
0.14	0.5951	0.650004	378.854	2697300
0.14	0.5951	0.440416	102.762	1745.4
0.14	0.5951	0.489944	114.659	3715.8
0.14	0.5951	0.529562	124.497	10235.8
0.14	0.5951	0.549536	127.588	19955
0.14	0.5951	0.568991	111.17	36040
0.14	0.5951	0.580151	102.176	44312
0.14	0.5951	0.589954	106.455	76305.2
0.14	0.5951	0.59984	115.598	84459
0.14	0.5951	0.609535	137.184	189220
0.14	0.5951	0.619909	129.698	305810
0.14	0.5951	0.629877	123.556	565390
0.14	0.5951	0.639983	86.7033	1761250
0.14	0.5951	0.64978	121.609	4502850
0.14	0.5951	0.569876	57.5209	26213.5
0.14	0.5951	0.57991	46.438	24150
0.14	0.5951	0.590626	47.15	26198
0.14	0.5951	0.599652	50.8044	76803
0.14	0.5951	0.6094	37.9247	100440
0.14	0.5951	0.619948	40.559	402860
0.14	0.5951	0.63038	39.1831	463370
0.14	0.5951	0.639997	31.9646	1726100
0.14	0.5951	0.65012	43.1483	2363000
0.16	0.5946	0.489187	3980.6	44840
0.16	0.5946	0.56916	4023.74	285710
0.16	0.5946	0.589818	3986.6	623810
0.16	0.5946	0.439313	1267.76	10748
0.16	0.5946	0.481463	1180.37	14952
0.16	0.5946	0.489044	1209.17	20936
0.16	0.5946	0.508621	1274.68	32120.2
0.16	0.5946	0.524991	1218.19	59737
0.16	0.5946	0.528454	1236.44	36885
0.16	0.5946	0.536985	1228.36	49542
0.16	0.5946	0.548241	1257.91	54673
0.16	0.5946	0.568717	1203.29	86849
0.16	0.5946	0.580366	1235.64	102316
0.16	0.5946	0.588589	1394.84	237443
0.16	0.5946	0.598027	1415.43	443795
0.16	0.5946	0.609494	1222.19	843826
0.16	0.5946	0.625509	1414.3	1179800
0.16	0.5946	0.639997	1182.82	4423150
0.16	0.5946	0.649055	1431.52	4560200
0.16	0.5946	0.668919	1226.09	6882200
0.16	0.5946	0.568627	721.802	73275.3
0.16	0.5946	0.487081	368.744	7327.7
0.16	0.5946	0.530244	352.607	22840
0.16	0.5946	0.550091	354.629	29876
0.16	0.5946	0.569168	339.051	74590.3
0.16	0.5946	0.580121	342.556	74855
0.16	0.5946	0.589625	375.321	127943
0.16	0.5946	0.600361	344.158	141700
0.16	0.5946	0.610718	342.11	239535
0.16	0.5946	0.62001	352.01	527790
0.16	0.5946	0.629689	331.398	1172100
0.16	0.5946	0.639921	369.523	3489500
0.16	0.5946	0.650004	378.854	2697300
0.16	0.5946	0.440416	102.762	1752.7
0.16	0.5946	0.489944	114.659	3826.3
0.16	0.5946	0.529562	124.497	10468.5
0.16	0.5946	0.549536	127.588	20300.5
0.16	0.5946	0.568991	111.17	37738
0.16	0.5946	0.580151	102.176	47231
0.16	0.5946	0.589954	106.455	78662.8
0.16	0.5946	0.59984	115.598	89725.5
0.16	0.5946	0.609535	137.184	202890
0.16	0.5946	0.619909	129.698	330835
0.16	0.5946	0.629877	123.556	593180
0.16	0.5946	0.639983	86.7033	1811700
0.16	0.5946	0.64978	121.609	4502850
0.16	0.5946	0.569876	57.5209	26213.5
0.16	0.5946	0.57991	46.438	24150
0.16	0.5946	0.590626	47.15	30099
0.16	0.5946	0.599652	50.8044	91542
0.16	0.5946	0.6094	37.9247	114990
0.16	0.5946	0.619948	40.559	402860
0.16	0.5946	0.63038	39.1831	510990
0.16	0.5946	0.639997	31.9646	1726100
0.16	0.5946	0.65012	43.1483	3396500
0.18	0.5936	0.489187	3980.6	46863
0.18	0.5936	0.56916	4023.74	299700
0.18	0.5936	0.589818	3986.6	649670
0.18	0.5936	0.439313	1267.76	10929
0.18	0.5936	0.481463	1180.37	15388
0.18	0.5936	0.489044	1209.17	21415
0.18	0.5936	0.508621	1274.68	32832.5
0.18	0.5936	0.524991	1218.19	60397
0.18	0.5936	0.528454	1236.44	36814.3
0.18	0.5936	0.536985	1228.36	49542
0.18	0.5936	0.548241	1257.91	58855
0.18	0.5936	0.568717	1203.29	89820.7
0.18	0.5936	0.580366	1235.64	109730
0.18	0.5936	0.588589	1394.84	242467
0.18	0.5936	0.598027	1415.43	442080
0.18	0.5936	0.609494	1222.19	831752
0.18	0.5936	0.625509	1414.3	1212400
0.18	0.5936	0.639997	1182.82	4423150
0.18	0.5936	0.649055	1431.52	4578050
0.18	0.5936	0.668919	1226.09	6758200
0.18	0.5936	0.568627	721.802	74323.3
0.18	0.5936	0.487081	368.744	7542.3
0.18	0.5936	0.530244	352.607	23130
0.18	0.5936	0.550091	354.629	30183
0.18	0.5936	0.569168	339.051	74038.3
0.18	0.5936	0.580121	342.556	75523
0.18	0.5936	0.589625	375.321	128692
0.18	0.5936	0.600361	344.158	137925
0.18	0.5936	0.610718	342.11	235025
0.18	0.5936	0.62001	352.01	527520
0.18	0.5936	0.629689	331.398	1208200
0.18	0.5936	0.639921	369.523	3742100
0.18	0.5936	0.650004	378.854	3145900
0.18	0.5936	0.440416	102.762	1754.1
0.18	0.5936	0.489944	114.659	3905.6
0.18	0.5936	0.529562	124.497	10593
0.18	0.5936	0.549536	127.588	20416.5
0.18	0.5936	0.568991	111.17	38702.7
0.18	0.5936	0.580151	102.176	49233
0.18	0.5936	0.589954	106.455	81522.8
0.18	0.5936	0.59984	115.598	91686
0.18	0.5936	0.609535	137.184	209260
0.18	0.5936	0.619909	129.698	344000
0.18	0.5936	0.629877	123.556	621880
0.18	0.5936	0.639983	86.7033	1938900
0.18	0.5936	0.64978	121.609	4433850
0.18	0.5936	0.569876	57.5209	26202
0.18	0.5936	0.57991	46.438	27652
0.18	0.5936	0.590626	47.15	32699.5
0.18	0.5936	0.599652	50.8044	113530
0.18	0.5936	0.6094	37.9247	129590
0.18	0.5936	0.619948	40.559	455980
0.18	0.5936	0.63038	39.1831	558630
0.18	0.5936	0.639997	31.9646	2088400
0.18	0.5936	0.65012	43.1483	3396500
0.2	0.5931	0.489187	3980.6	47329
0.2	0.5931	0.56916	4023.74	308970
0.2	0.5931	0.589818	3986.6	649670
0.2	0.5931	0.439313	1267.76	10955.5
0.2	0.5931	0.481463	1180.37	15871.5
0.2	0.5931	0.489044	1209.17	21637.3
0.2	0.5931	0.508621	1274.68	33558
0.2	0.5931	0.524991	1218.19	60375
0.2	0.5931	0.528454	1236.44	37516
0.2	0.5931	0.536985	1228.36	50884
0.2	0.5931	0.548241	1257.91	58855
0.2	0.5931	0.568717	1203.29	93422.7
0.2	0.5931	0.580366	1235.64	109105
0.2	0.5931	0.588589	1394.84	249417
0.2	0.5931	0.598027	1415.43	437905
0.2	0.5931	0.609494	1222.19	826756
0.2	0.5931	0.625509	1414.3	1184200
0.2	0.5931	0.639997	1182.82	4371100
0.2	0.5931	0.649055	1431.52	4366200
0.2	0.5931	0.668919	1226.09	6529600
0.2	0.5931	0.568627	721.802	74051.7
0.2	0.5931	0.487081	368.744	7542.3
0.2	0.5931	0.530244	352.607	22243
0.2	0.5931	0.550091	354.629	30113
0.2	0.5931	0.569168	339.051	76481
0.2	0.5931	0.580121	342.556	75500
0.2	0.5931	0.589625	375.321	127309
0.2	0.5931	0.600361	344.158	134020
0.2	0.5931	0.610718	342.11	228565
0.2	0.5931	0.62001	352.01	510790
0.2	0.5931	0.629689	331.398	1210600
0.2	0.5931	0.639921	369.523	3742100
0.2	0.5931	0.650004	378.854	3145900
0.2	0.5931	0.440416	102.762	1780.1
0.2	0.5931	0.489944	114.659	3905.6
0.2	0.5931	0.529562	124.497	10682
0.2	0.5931	0.549536	127.588	20216.5
0.2	0.5931	0.568991	111.17	38702.7
0.2	0.5931	0.580151	102.176	50451
0.2	0.5931	0.589954	106.455	81511
0.2	0.5931	0.59984	115.598	93333
0.2	0.5931	0.609535	137.184	208770
0.2	0.5931	0.619909	129.698	357425
0.2	0.5931	0.629877	123.556	612010
0.2	0.5931	0.639983	86.7033	1989650
0.2	0.5931	0.64978	121.609	4713900
0.2	0.5931	0.569876	57.5209	26202
0.2	0.5931	0.57991	46.438	27652
0.2	0.5931	0.590626	47.15	32699.5
0.2	0.5931	0.599652	50.8044	121640
0.2	0.5931	0.6094	37.9247	142760
0.2	0.5931	0.619948	40.559	455980
0.2	0.5931	0.63038	39.1831	589510
0.2	0.5931	0.639997	31.9646	2088400
0.2	0.5931	0.65012	43.1483	3513000
0.2	0.5931	0.639983	86.7033	1989650
0.2	0.5931	0.64978	121.609	4713900
0.2	0.5931	0.569876	57.5209	26202
0.2	0.5931	0.57991	46.438	27652
0.2	0.5931	0.590626	47.15	32699.5
0.2	0.5931	0.599652	50.8044	121640
0.2	0.5931	0.6094	37.9247	142760
0.2	0.5931	0.619948	40.559	455980
0.2	0.5931	0.63038	39.1831	589510
0.2	0.5931	0.639997	31.9646	2088400
0.2	0.5931	0.65012	43.1483	3513000

## Sheet: Fig. 4 (b)
PS-PDMS composites				GLASS-PDMS composites
ε	ϕJ	error bar		ε	ϕJ	error bar
0	0.6871	0.0125		0	0.6761	0.0065
0.02	0.6486	0.0095		0.05	0.6311	0.0025
0.04	0.6196	0.0065		0.1	0.6191	0.0025
0.06	0.6116	0.0055		0.15	0.6151	0.002
0.08	0.6026	0.004		0.2	0.6131	0.0015
0.1	0.6001	0.0035
0.12	0.5976	0.0035
0.14	0.5951	0.0035
0.16	0.5946	0.0035
0.18	0.5936	0.003
0.2	0.5931	0.0035

## Sheet: Fig. 4 (c)
Gm = 1.28 kPa				Gm = 0.12 kPa
ϕ	ε	G [Pa]		ϕ	ε	G [Pa]
0.439313	-0.000395218	9245		0.440416	-0.0328445	141290
0.439313	0.00306294	9366.6		0.440416	-0.022516	143930
0.439313	0.00602707	9500.7		0.440416	-0.0121876	153610
0.439313	0.00750914	9516.8		0.440416	0.00846932	160930
0.439313	0.0119553	9798.5		0.440416	0.0291262	175340
0.439313	0.0139314	9942		0.440416	0.0497831	199030
0.439313	0.0159075	10111		0.440416	0.07044	220230
0.439313	0.0178836	10251		0.440416	0.0910969	277220
0.439313	0.0198597	10374		0.440416	0.111754	329720
0.439313	0.0218358	10500		0.440416	0.132411	390080
0.439313	0.026776	10732		0.440416	0.153068	469210
0.439313	0.0317162	10918		0.440416	0.173724	708860
0.439313	0.0415967	11161		0.440416	0.194381	910450
0.439313	0.0514771	11307		0.440416	0.215038	1165900
0.439313	0.071238	11338		0.440416	0.235695	1456700
0.439313	0.0909001	11790		0.440416	0.277009	2003000
0.439313	0.110661	11954		0.440416	0.328651	2508400
0.439313	0.150183	11126		0.440416	0.38019	3139100
0.439313	0.189705	11488		0.440416	0.431832	3734300
0.439313	0.229128	11651		0.440416	0.483474	4286200
0.439313	0.268649	11563		ϕ	ε	G [Pa]
0.439313	0.308171	11608		0.489944	-0.0385294	141290
0.439313	0.357475	11268		0.489944	-0.0281441	143930
0.439313	0.406877	10791		0.489944	-0.0177589	153610
0.439313	0.45618	10853		0.489944	0.00301174	160930
ϕ	ε	G [Pa]		0.489944	0.0237823	175340
0.439313	-0.00342144	8675.5		0.489944	0.0445529	199030
0.439313	-0.000420176	8742.5		0.489944	0.0653235	220230
0.439313	0.00158066	8841.9		0.489944	0.0860941	277220
0.439313	0.0035815	8954.1		0.489944	0.106865	329720
0.439313	0.00558234	9027.4		0.489944	0.127635	390080
0.439313	0.00758318	9182.6		0.489944	0.148406	469210
0.439313	0.00958403	9327.2		0.489944	0.169176	708860
0.439313	0.0145861	9541.9		0.489944	0.189947	910450
0.439313	0.0195882	9849.7		0.489944	0.210718	1165900
0.439313	0.0295924	10228		0.489944	0.231488	1456700
0.439313	0.0395966	10540		0.489944	0.273029	2003000
0.439313	0.059605	10902		0.489944	0.324852	2508400
0.439313	0.0795134	11028		0.489944	0.376778	3139100
0.439313	0.0995218	11020		0.489944	0.428705	3734300
0.439313	0.139539	10832		0.489944	0.480631	4286200
0.439313	0.179555	10370		ϕ	ε	G [Pa]
0.439313	0.219572	10423		0.529562	-0.0214192	141290
0.439313	0.259489	10606		0.529562	-0.011205	143930
0.439313	0.299506	10438		0.529562	-0.000990777	153610
0.439313	0.349427	10354		0.529562	0.0194376	160930
0.439313	0.399448	10314		0.529562	0.039866	175340
0.439313	0.449369	10270		0.529562	0.0602944	199030
0.439313	0.49939	10244		0.529562	0.0807228	220230
ϕ	ε	G [Pa]		0.529562	0.101151	277220
0.489725	-0.00467522	12229		0.529562	0.12158	329720
0.489725	-0.00268577	12388		0.529562	0.142008	390080
0.489725	-0.00069631	12414		0.529562	0.162436	469210
0.489725	-0.000198946	12410		0.529562	0.182865	708860
0.489725	0.000298418	12582		0.529562	0.203191	910450
0.489725	0.00129315	12607		0.529562	0.223619	1165900
0.489725	0.00228787	12562		0.529562	0.244048	1456700
0.489725	0.00427733	12645		0.529562	0.284904	2003000
0.489725	0.00775888	12792		0.529562	0.335975	2508400
0.489725	0.0102457	13103		0.529562	0.387046	3139100
0.489725	0.0152193	13685		0.529562	0.438015	3734300
0.489725	0.020193	14163		0.529562	0.489086	4286200
0.489725	0.0251666	14795		ϕ	ε	G [Pa]
0.489725	0.0351139	15598		0.529562	-0.0132636	141290
0.489725	0.0450612	16414		0.529562	-0.00313098	143930
0.489725	0.0649557	17332		0.529562	0.00700165	153610
0.489725	0.0847508	18156		0.529562	0.0272669	160930
0.489725	0.104645	18727		0.529562	0.0475322	175340
0.489725	0.129514	19203		0.529562	0.0677975	199030
0.489725	0.154382	19407		0.529562	0.0880627	220230
0.489725	0.17925	19894		0.529562	0.108328	277220
0.489725	0.204019	20227		0.529562	0.128593	329720
0.489725	0.253755	20492		0.529562	0.148859	390080
0.489725	0.303392	20830		0.529562	0.169124	469210
0.489725	0.353128	21336		0.529562	0.189389	708860
0.489725	0.402765	21181		0.529562	0.209553	910450
0.489725	0.452402	20965		0.529562	0.229818	1165900
ϕ	ε	G [Pa]		0.529562	0.250084	1456700
0.488483	-0.00724422	12117		0.529562	0.290614	2003000
0.488483	-0.00228243	11995		0.529562	0.341277	2508400
0.488483	0.00267937	12452		0.529562	0.391941	3139100
0.488483	0.00516027	12962		0.529562	0.442502	3734300
0.488483	0.00764116	13529		0.529562	0.493166	4286200
0.488483	0.00962588	13706		ϕ	ε	G [Pa]
0.488483	0.0116106	13799		0.549536	-0.0239187	141290
0.488483	0.0135953	13906		0.549536	-0.0136796	143930
0.488483	0.01558	14178		0.549536	-0.00344037	153610
0.488483	0.0175648	14502		0.549536	0.017038	160930
0.488483	0.0225265	15301		0.549536	0.0375164	175340
0.488483	0.0274883	15598		0.549536	0.0579948	199030
0.488483	0.0324501	15531		0.549536	0.0784731	220230
0.488483	0.0374119	16195		0.549536	0.0989515	277220
0.488483	0.0473355	16454		0.549536	0.11943	329720
0.488483	0.0571599	17393		0.549536	0.139908	390080
0.488483	0.0670835	17183		0.549536	0.160387	469210
0.488483	0.077007	18305		0.549536	0.180763	708860
0.488483	0.0869306	18067		0.549536	0.201241	910450
0.488483	0.0968542	18984		0.549536	0.221719	1165900
0.488483	0.106778	19005		0.549536	0.242198	1456700
0.488483	0.126625	19525		0.549536	0.283154	2003000
0.488483	0.146472	19879		0.549536	0.33435	2508400
0.488483	0.16622	19780		ϕ	ε	G [Pa]
0.488483	0.186067	20292		0.549536	-0.0245272	141290
0.488483	0.205914	20626		0.549536	-0.0142819	143930
0.488483	0.255433	20095		0.549536	-0.00403664	153610
0.488483	0.305051	20241		0.549536	0.0164539	160930
0.488483	0.35457	20082		0.549536	0.0369445	175340
0.488483	0.404188	20353		0.549536	0.057435	199030
0.488483	0.453706	20267		0.549536	0.0779255	220230
ϕ	ε	G [Pa]		0.549536	0.0984161	277220
0.488925	-0.00198807	15987		0.549536	0.118907	329720
0.488925	-0.000994036	16426		0.549536	0.139397	390080
0.488925	0	16510		0.549536	0.159888	469210
0.488925	0.000497018	16585		0.549536	0.180378	708860
0.488925	0.000994036	16551		0.549536	0.200766	910450
0.488925	0.00298211	16599		0.549536	0.221257	1165900
0.488925	0.00497018	16718		0.549536	0.241747	1456700
0.488925	0.00596421	16972		0.549536	0.282729	2003000
0.488925	0.0159046	18174		0.549536	0.333955	2508400
0.488925	0.0258449	19499		0.549536	0.385181	3139100
0.488925	0.0357853	20723		0.549536	0.436408	3734300
0.488925	0.0457256	21211		0.549536	0.487532	4286200
0.488925	0.0555666	21791		ϕ	ε	G [Pa]
0.488925	0.065507	22611		0.568796	-0.0535293	141290
0.488925	0.0853877	22831		0.568796	-0.0334621	143930
0.488925	0.105268	23138		0.568796	-0.0133949	153610
0.488925	0.154871	23621		0.568796	-0.00336126	160930
0.488925	0.204573	24059		0.568796	-0.0023579	175340
0.488925	0.254175	24378		0.568796	-0.00135454	199030
0.488925	0.303877	24754		0.568796	-0.000351176	220230
0.488925	0.353479	24869		0.568796	0.000652185	277220
0.488925	0.403181	24311		0.568796	0.00165555	329720
0.488925	0.452783	24034		0.568796	0.00265891	390080
ϕ	ε	G [Pa]		0.568796	0.00366227	469210
0.528787	-0.00637704	10921		0.568796	0.00466563	708860
0.528787	-0.00438422	11056		0.568796	0.00466563	910450
0.528787	-0.00239139	11113		0.568796	0.00667235	1165900
0.528787	-0.000398565	11241		0.568796	0.0116892	1456700
0.528787	0.00159426	11399		0.568796	0.016706	2003000
0.528787	0.00358709	11628		0.568796	0.0217228	2508400
0.528787	0.00557991	11983		0.568796	0.0267396	3139100
0.528787	0.00757274	12366		0.568796	0.0367732	3734300
0.528787	0.00956556	12776		0.568796	0.0468068	4286200
0.528787	0.0115584	13204		0.568796	0.0568404	4732100
0.528787	0.0135512	13650		0.568796	0.0769076	5131400
0.528787	0.0185333	14507		0.568796	0.0969749	5497700
0.528787	0.0235153	15354		0.568796	0.117042	5838400
0.528787	0.0334795	16867		0.568796	0.137109	6035000
0.528787	0.0434436	18209		0.568796	0.157177	6175900
0.528787	0.0534077	19474		0.568796	0.197311	6192300
0.528787	0.0632722	20736		0.568796	0.237445	6137200
0.528787	0.0832005	22577		0.568796	0.27748	6169200
0.528787	0.103129	21436		0.568796	0.317614	5986900
0.528787	0.123057	19241		0.568796	0.357748	5788900
0.528787	0.123057	24437		0.568796	0.397883	5606200
0.528787	0.162914	27050		0.568796	0.448051	5372700
0.528787	0.20267	29422		0.568796	0.498219	4922000
0.528787	0.252491	30494		ϕ	ε	G [Pa]
0.528787	0.302312	31230		0.569089	-0.00133177	141290
0.528787	0.352033	31141		0.569089	0.000670892	143930
0.528787	0.401853	30670		0.569089	0.00467622	153610
0.528787	0.451574	29836		0.569089	0.00868155	160930
ϕ	ε	G [Pa]		0.569089	0.0287082	175340
0.528288	-0.000394244	20257		0.569089	0.0487348	199030
0.528288	0.00206978	20504		0.569089	0.0687615	220230
0.528288	0.00206978	20996		0.569089	0.0887881	277220
0.528288	0.00453381	21661		0.569089	0.108815	329720
0.528288	0.00946186	23225		0.569089	0.128841	390080
0.528288	0.0143899	25593		0.569089	0.148768	469210
0.528288	0.019318	28079		0.569089	0.168794	708860
0.528288	0.024246	30241		0.569089	0.188821	910450
0.528288	0.0341021	33381		0.569089	0.238888	1165900
0.528288	0.0537158	37822		0.569089	0.288954	1456700
0.528288	0.073428	40440		0.569089	0.339021	2003000
0.528288	0.0931402	41689		0.569089	0.389087	2508400
0.528288	0.112852	42394		0.569089	0.439054	3139100
0.528288	0.132565	42896		0.569089	0.489121	3734300
0.528288	0.152277	43400		ϕ	ε	G [Pa]
0.528288	0.17189	43303		0.569089	-0.00786953	141290
0.528288	0.191603	43427		0.569089	-0.00583343	143930
0.528288	0.211315	43176		0.569089	-0.00176123	153610
0.528288	0.260595	40919		0.569089	0.00231097	160930
0.528288	0.309777	38636		0.569089	0.0124915	175340
0.528288	0.359058	36031		0.569089	0.0328525	199030
0.528288	0.40824	33682		0.569089	0.0532135	220230
0.528288	0.45752	31651		0.569089	0.0735745	277220
ϕ	ε	G [Pa]		0.569089	0.0939355	329720
0.528288	-0.00234549	13923		0.569089	0.114296	390080
0.528288	0.00266624	15807		0.569089	0.134556	469210
0.528288	0.00767797	18591		0.569089	0.154917	708860
0.528288	0.0177014	24054		0.569089	0.175278	910450
0.528288	0.0377483	31580		0.569089	0.22618	1165900
0.528288	0.057695	35926		0.569089	0.277083	1456700
0.528288	0.0777419	38053		0.569089	0.327985	2003000
0.528288	0.0977888	38669		0.569089	0.378888	2508400
0.528288	0.117836	39475		0.569089	0.429688	3139100
0.528288	0.137883	39861		0.569089	0.480591	3734300
0.528288	0.15793	40205		ϕ	ε	G [Pa]
0.528288	0.177876	40090		0.590115	-0.00655266	141290
0.528288	0.197923	39699		0.590115	-0.00151989	143930
0.528288	0.24804	36988		0.590115	0.00351287	153610
0.528288	0.298057	36172		0.590115	0.0135784	160930
0.528288	0.348175	34785		0.590115	0.0337094	175340
0.528288	0.398192	33221		0.590115	0.0538405	199030
0.528288	0.448309	31852		0.590115	0.0739716	220230
0.528288	0.498326	30471		0.590115	0.0941026	277220
ϕ	ε	G [Pa]		0.590115	0.114234	329720
0.548241	-0.00114359	20669		0.590115	0.134365	390080
0.548241	0.000862709	21502		0.590115	0.154496	469210
0.548241	0.00286901	22403		0.590115	0.174526	708860
0.548241	0.00487531	23378		0.590115	0.194657	910450
0.548241	0.00688161	24438		0.590115	0.214788	1165900
0.548241	0.0118974	26597		0.590115	0.234919	1456700
0.548241	0.0169131	28506		0.590115	0.25505	2003000
0.548241	0.0219289	30523		0.590115	0.295312	2508400
0.548241	0.0269446	32173		0.590115	0.335575	3139100
0.548241	0.0368758	35207		0.590115	0.375837	3734300
0.548241	0.0569388	39746		0.590115	0.416099	4286200
0.548241	0.0770018	44713		0.590115	0.45626	4732100
0.548241	0.0970648	48762		0.590115	0.496522	5131400
0.548241	0.147122	54673		ϕ	ε	G [Pa]
0.548241	0.197179	58855		0.590115	-0.0074279	141290
0.548241	0.247337	60508		0.590115	-0.00241582	143930
0.548241	0.297394	60542		0.590115	0.0176325	153610
0.548241	0.347451	58701		0.590115	0.0376808	160930
0.548241	0.397608	56495		0.590115	0.0577291	175340
0.548241	0.447666	53834		0.590115	0.0777774	199030
0.548241	0.497723	50825		0.590115	0.0978258	220230
ϕ	ε	G [Pa]		0.590115	0.117874	277220
0.569527	-0.00307265	19843		0.590115	0.137922	329720
0.569527	0.000892061	20902		0.590115	0.157971	390080
0.569527	0.00128853	21916		0.590115	0.177919	469210
0.569527	0.00178412	22111		0.590115	0.197967	708860
0.569527	0.00287442	22536		0.590115	0.218015	910450
0.569527	0.0038656	23017		0.590115	0.238064	1165900
0.569527	0.00485677	23904		0.590115	0.258112	1456700
0.569527	0.00584795	24455		0.590115	0.298209	2003000
0.569527	0.00882149	25957		0.590115	0.348329	2508400
0.569527	0.0137774	28834		0.590115	0.39845	3139100
0.569527	0.0187333	31791		0.590115	0.448571	3734300
0.569527	0.0236892	34639		0.590115	0.498592	4286200
0.569527	0.0286451	37387		ϕ	ε	G [Pa]
0.569527	0.033601	40268		0.589792	-0.0107985	141290
0.569527	0.0384577	42750		0.589792	0.0492489	143930
0.569527	0.0483695	47235		0.589792	0.0992884	153610
0.569527	0.0582813	51604		0.589792	0.149328	160930
0.569527	0.0681931	56492		0.589792	0.199267	175340
0.569527	0.0880167	60662		ϕ	ε	G [Pa]
0.569527	0.107741	65534		0.589792	-0.0133121	141290
0.569527	0.127565	69334		0.589792	0.00655673	143930
0.569527	0.147388	68765		0.589792	0.0562289	153610
0.569527	0.147388	77813		0.589792	0.105901	160930
0.569527	0.167212	82342		0.589792	0.155573	175340
0.569527	0.20676	87583		0.589792	0.205146	199030
0.569527	0.256319	90397		0.589792	0.254818	220230
0.569527	0.305779	90205		0.589792	0.30449	277220
0.569527	0.355337	84907		0.589792	0.354163	329720
0.569527	0.404797	81658		0.589792	0.403835	390080
0.569527	0.454257	76116		0.589792	0.453408	469210
ϕ	ε	G [Pa]		ϕ	ε	G [Pa]
0.56868	-0.0032304	23848		0.609535	-0.0132431	141290
0.56868	-0.0032304	22848		0.609535	-0.00311066	143930
0.56868	-0.00122394	23999		0.609535	0.00702177	153610
0.56868	0.00078252	24661		0.609535	0.0272866	160930
0.56868	0.00278898	25496		0.609535	0.0475515	175340
0.56868	0.00479544	26458		0.609535	0.0678164	199030
0.56868	0.0068019	27547		0.609535	0.0880812	220230
0.56868	0.0118181	30289		0.609535	0.108346	277220
0.56868	0.0168342	33729		0.609535	0.128611	329720
0.56868	0.0218504	37057		0.609535	0.148876	390080
0.56868	0.0268665	40286		0.609535	0.169141	469210
0.56868	0.0367985	45976		0.609535	0.189406	708860
0.56868	0.0468308	51061		0.609535	0.20967	910450
0.56868	0.0568631	56157		0.609535	0.229935	1165900
0.56868	0.0668954	60416		0.609535	0.2502	1456700
0.56868	0.0769277	64687		0.609535	0.29073	2003000
0.56868	0.096892	69449		0.609535	0.341291	2508400
0.56868	0.116957	73243		0.609535	0.391953	3139100
0.56868	0.137021	81978		0.609535	0.442615	3734300
0.56868	0.157086	87456		0.609535	0.493277	4286200
0.56868	0.17705	91803		ϕ	ε	G [Pa]
0.56868	0.197115	94499		0.609535	-0.007841	141290
0.56868	0.247176	94567		0.609535	0.00223741	143930
0.56868	0.297337	92321		0.609535	0.0123158	153610
0.56868	0.347399	88100		0.609535	0.0324726	160930
0.56868	0.39756	82795		0.609535	0.0526295	175340
0.56868	0.447621	76912		0.609535	0.0727863	199030
0.56868	0.497683	71476		0.609535	0.0929431	220230
ϕ	ε	G [Pa]		0.609535	0.1131	277220
0.567945	-0.00573268	28000		0.609535	0.133257	329720
0.567945	-0.00372121	28570		0.609535	0.153414	390080
0.567945	-0.00170975	28930		0.609535	0.17357	469210
0.567945	0.00030172	29487		0.609535	0.193727	708860
0.567945	0.00231319	30409		0.609535	0.213884	910450
0.567945	0.00432465	31592		0.609535	0.234041	1165900
0.567945	0.00935331	34252		0.609535	0.254198	1456700
0.567945	0.014382	37713		0.609535	0.294411	2003000
0.567945	0.0194106	40853		0.609535	0.344803	2508400
0.567945	0.0244393	44151		0.609535	0.395195	3139100
0.567945	0.0343961	49243		0.609535	0.445587	3734300
0.567945	0.0444534	54276		0.609535	0.495979	4286200
0.567945	0.0545107	59121		ϕ	ε	G [Pa]
0.567945	0.064568	63219		0.619909	-0.00351229	141290
0.567945	0.0746254	67514		0.619909	0.00652283	143930
0.567945	0.0846827	72735		0.619909	0.016558	153610
0.567945	0.0946394	77054		0.619909	0.0366282	160930
0.567945	0.114754	77927		0.619909	0.0566984	175340
0.567945	0.134869	84607		0.619909	0.0767687	199030
0.567945	0.154983	90749		0.619909	0.0968389	220230
0.567945	0.174997	95317		0.619909	0.116909	277220
0.567945	0.195112	98186		0.619909	0.136979	329720
0.567945	0.245298	97203		0.619909	0.15705	390080
0.567945	0.295585	93480		0.619909	0.17712	469210
0.567945	0.345771	87286		0.619909	0.19719	708860
0.567945	0.396058	80612		0.619909	0.21726	910450
0.567945	0.446244	74075		0.619909	0.23723	1165900
0.567945	0.49643	67638		0.619909	0.257301	1456700
ϕ	ε	G [Pa]		0.619909	0.297441	2003000
0.588187	-0.000697003	39738		0.619909	0.347617	2508400
0.588187	0.00428159	52833		0.619909	0.397792	3139100
0.588187	0.00677089	59587		ϕ	ε	G [Pa]
0.588187	0.00926018	68953		0.619909	-0.00843048	141290
0.588187	0.0117495	79351		0.619909	0.00165383	143930
0.588187	0.0142388	86480		0.619909	0.0117381	153610
0.588187	0.0167281	94057		0.619909	0.0319067	160930
0.588187	0.0192174	102010		0.619909	0.0520753	175340
0.588187	0.0217067	111690		0.619909	0.072244	199030
0.588187	0.024196	121570		0.619909	0.0924126	220230
0.588187	0.0265857	125790		0.619909	0.112581	277220
0.588187	0.029075	137260		0.619909	0.13275	329720
0.588187	0.0315643	148870		0.619909	0.152918	390080
0.588187	0.0340536	151880		0.619909	0.173087	469210
0.588187	0.0390322	164890		0.619909	0.193256	708860
0.588187	0.0440108	173270		0.619909	0.213323	910450
0.588187	0.0489893	195250		0.619909	0.233492	1165900
0.588187	0.0539679	199160		0.619909	0.253661	1456700
0.588187	0.0589465	214180		0.619909	0.293998	2003000
0.588187	0.0638256	225800		0.619909	0.344419	2508400
0.588187	0.0638256	226890		0.619909	0.394841	3139100
0.588187	0.0688041	237930		0.619909	0.445262	3734300
0.588187	0.0737827	240100		ϕ	ε	G [Pa]
0.588187	0.0787613	250210		0.629877	-0.00641905	141290
0.588187	0.0837399	257200		0.629877	-0.00141199	143930
0.588187	0.0887185	271240		0.629877	0.0186162	153610
0.588187	0.0936971	274060		0.629877	0.0386445	160930
0.588187	0.0986757	277040		0.629877	0.0586727	175340
0.588187	0.103555	287570		0.629877	0.0786008	199030
0.588187	0.113512	287080		0.629877	0.0986291	220230
0.588187	0.123469	311300		0.629877	0.118657	277220
0.588187	0.133426	307850		0.629877	0.138686	329720
0.588187	0.143383	319150		0.629877	0.158714	390080
0.588187	0.153241	323730		0.629877	0.178742	469210
0.588187	0.163198	333400		0.629877	0.19877	708860
0.588187	0.173155	328310		0.629877	0.218799	910450
0.588187	0.183113	327870		0.629877	0.238827	1165900
0.588187	0.19307	335990		0.629877	0.258755	1456700
0.588187	0.203027	334900		0.629877	0.298811	2003000
0.588187	0.212885	323570		ϕ	ε	G [Pa]
0.588187	0.212984	342060		0.64978	-0.00378599	141290
0.588187	0.222842	327480		0.64978	0.00368636	143930
0.588187	0.242756	312620		0.64978	0.0534024	153610
0.588187	0.262571	297110		0.64978	0.103118	160930
0.588187	0.282485	287220		0.64978	0.152835	175340
0.588187	0.3024	279200		0.64978	0.20265	199030
0.588187	0.322314	259840		0.64978	0.252366	220230
0.588187	0.342228	242710		0.64978	0.302182	277220
0.588187	0.362043	235820		0.64978	0.351998	329720
0.588187	0.381958	220420		0.64978	0.401714	390080
0.588187	0.401872	203160		ϕ	ε	G [Pa]
0.588187	0.421687	195730		0.64978	-0.00297177	141290
0.588187	0.441601	180590		0.64978	0.0094106	143930
0.588187	0.461515	173740		0.64978	0.058841	153610
0.588187	0.48143	168500		0.64978	0.108172	160930
ϕ	ε	G [Pa]		0.64978	0.157603	175340
0.588057	-0.000482645	34968		0.64978	0.207132	199030
0.588057	0.00454491	39451		0.64978	0.256563	220230
0.588057	0.00957246	47771		0.64978	0.306092	277220
0.588057	0.0146	56378		0.64978	0.355523	329720
0.588057	0.0196276	65744		0.64978	0.405052	390080
0.588057	0.0246551	71037		0.64978	0.454482	469210
0.588057	0.0346097	87122
0.588057	0.0446648	107220
0.588057	0.0547199	126200
0.588057	0.0747295	156800
0.588057	0.0747295	161590
0.588057	0.0948397	187500
0.588057	0.114849	221560
0.588057	0.13496	238110
0.588057	0.15507	247230
0.588057	0.175079	255600
0.588057	0.19519	260180
0.588057	0.245365	244800
0.588057	0.29564	216500
0.588057	0.345815	184020
0.588057	0.396091	154970
0.588057	0.446266	132320
0.588057	0.496541	114650
ϕ	ε	G [Pa]
0.589522	-0.000511283	25442
0.589522	0.000390981	26030
0.589522	0.000491233	25991
0.589522	0.000591485	26221
0.589522	0.00109274	26336
0.589522	0.0017945	26635
0.589522	0.00349878	27243
0.589522	0.00750885	29288
0.589522	0.0125214	32052
0.589522	0.017534	35059
0.589522	0.0225466	37812
0.589522	0.0275592	39340
0.589522	0.0325718	41966
0.589522	0.0374841	45447
0.589522	0.0475092	50710
0.589522	0.0575344	57631
0.589522	0.0675596	64767
0.589522	0.0775847	71067
0.589522	0.0975348	84619
0.589522	0.117585	101730
0.589522	0.137635	117310
0.589522	0.157586	131700
0.589522	0.177636	143930
0.589522	0.197686	153170
0.589522	0.237687	159790
0.589522	0.277687	159550
0.589522	0.317788	153670
0.589522	0.357788	144060
0.589522	0.397889	133110
0.589522	0.447914	117950
0.589522	0.49804	105110
ϕ	ε	G [Pa]
0.609583	-0.00198362	72532
0.609583	0.00310259	87131
0.609583	0.0081888	108970
0.609583	0.013275	136630
0.609583	0.0182595	166350
0.609583	0.0233457	195540
0.609583	0.0335181	242510
0.609583	0.0435888	293300
0.609583	0.0537613	335120
0.609583	0.0639337	380450
0.609583	0.0741061	423030
0.609583	0.0841768	464870
0.609583	0.104522	512940
0.609583	0.124765	562010
0.609583	0.14511	591160
0.609583	0.165454	607740
0.609583	0.185698	601740
0.609583	0.23656	528550
0.609583	0.28732	443140
0.609583	0.29261	443120
0.609583	0.338182	366990
0.609583	0.388943	297380
0.609583	0.439703	243230
0.609583	0.490565	206330
ϕ	ε	G [Pa]
0.60916	-0.00166276	50914
0.60916	-0.000661097	54504
0.60916	0.000340565	56561
0.60916	0.00134223	59525
0.60916	0.00234389	63452
0.60916	0.00434722	72478
0.60916	0.00635054	84118
0.60916	0.00835387	98266
0.60916	0.0103572	113860
0.60916	0.0123605	129260
0.60916	0.0143638	143150
0.60916	0.0163672	155890
0.60916	0.0183705	170490
0.60916	0.028287	244620
0.60916	0.0383036	315570
0.60916	0.0483202	397420
0.60916	0.0582367	480260
0.60916	0.0782699	591620
0.60916	0.0983032	707890
0.60916	0.118236	754770
0.60916	0.118236	775850
0.60916	0.13827	801210
0.60916	0.158303	818640
0.60916	0.178236	813940
0.60916	0.198269	788960
0.60916	0.248252	662820
0.60916	0.298335	537000
0.60916	0.348318	443980
0.60916	0.398401	363650
ϕ	ε	G [Pa]
0.609158	-0.00196779	69226
0.609158	4.0159e-05	73009
0.609158	0.00204811	82634
0.609158	0.00405606	97138
0.609158	0.00606401	113990
0.609158	0.0110839	157990
0.609158	0.0161038	209590
0.609158	0.0260431	312790
0.609158	0.0360829	405570
0.609158	0.0461226	506560
0.609158	0.056062	565990
0.609158	0.0761415	706630
0.609158	0.0961206	766830
0.609158	0.1162	849860
0.609158	0.13628	893540
0.609158	0.146219	909370
0.609158	0.156259	904710
ϕ	ε	G [Pa]
0.60881	-0.00287397	53640
0.60881	-0.0008642	55284
0.60881	0.00114557	59293
0.60881	0.0051651	78631
0.60881	0.0251623	211020
0.60881	0.04526	348840
0.60881	0.0652571	473100
0.60881	0.0853548	585710
0.60881	0.105352	657510
0.60881	0.12545	722610
0.60881	0.145447	762950
0.60881	0.165545	763440
0.60881	0.185642	745770
0.60881	0.235786	648670
0.60881	0.28603	524280
0.60881	0.336174	418980
0.60881	0.386418	339450
0.60881	0.436562	277910
0.60881	0.486705	232990
ϕ	ε	G [Pa]
0.610761	-0.00257173	105950
0.610761	-0.000562565	110240
0.610761	0.0014466	119950
0.610761	0.00546492	149310
0.610761	0.0254561	356070
0.610761	0.0454472	559490
0.610761	0.0655389	762070
0.610761	0.08553	923950
0.610761	0.105622	1012000
0.610761	0.125613	1077500
0.610761	0.145704	1126900
0.610761	0.165796	1124600
0.610761	0.185787	1092600
0.610761	0.236016	918280
0.610761	0.286145	715990
0.610761	0.336374	536310
0.610761	0.386502	403640
0.610761	0.436731	325140
0.610761	0.48686	272240
ϕ	ε	G [Pa]
0.625509	0.00126422	79526
0.625509	0.0022367	83256
0.625509	0.0119615	96487
0.625509	0.021589	138170
0.625509	0.0274239	181540
0.625509	0.0371487	251630
0.625509	0.0467762	333230
0.625509	0.0662258	505280
0.625509	0.0855781	700070
0.625509	0.10493	900020
0.625509	0.12438	1051800
0.625509	0.148595	1179800
0.625509	0.172907	1212400
0.625509	0.197121	1184200
0.625509	0.221433	1117000
0.625509	0.270057	922800
0.625509	0.318584	714900
0.625509	0.367208	556730
ϕ	ε	G [Pa]
0.648761	0.00067915	71717
0.648761	0.0103813	100080
0.648761	0.0200834	160930
0.648761	0.0296886	260170
0.648761	0.0393907	390340
0.648761	0.0489958	548440
0.648761	0.058698	731090
0.648761	0.0780052	1149300
0.648761	0.0973125	1643600
0.648761	0.11662	2187700
0.648761	0.135927	2663300
0.648761	0.155234	2983200
0.648761	0.174639	3169200
0.648761	0.203745	3126200
0.648761	0.232754	2865100
0.648761	0.261861	2491800
0.648761	0.290967	2080000
0.648761	0.320074	1716400
ϕ	ε	G [Pa]
0.649349	-0.00128433	141290
0.649349	-0.000790358	143930
0.649349	0.000197589	153610
0.649349	0.00118554	160930
0.649349	0.00217348	175340
0.649349	0.00316143	199030
0.649349	0.00414938	220230
0.649349	0.00612527	277220
0.649349	0.00810117	329720
0.649349	0.0100771	390080
0.649349	0.0119542	469210
0.649349	0.0168939	708860
0.649349	0.0218336	910450
0.649349	0.0266746	1165900
0.649349	0.0316143	1456700
0.649349	0.041395	2003000
0.649349	0.0511757	2508400
0.649349	0.0610551	3139100
0.649349	0.0708358	3734300
0.649349	0.0806165	4286200
0.649349	0.0904959	4732100
0.649349	0.100277	5131400
0.649349	0.110156	5497700
0.649349	0.119937	5838400
0.649349	0.129816	6035000
0.649349	0.139696	6175900
0.649349	0.149476	6192300
0.649349	0.159356	6137200
0.649349	0.169235	6169200
0.649349	0.179115	5986900
0.649349	0.188994	5788900
0.649349	0.198874	5606200
0.649349	0.208753	5372700
0.649349	0.228512	4922000
0.649349	0.248271	4485200
0.649349	0.268129	3988300
0.649349	0.287888	3418800
0.649349	0.307647	2973700
0.649349	0.327406	2621100
0.649349	0.347165	2501200
0.649349	0.366924	2178300
0.649349	0.386682	1916700
0.649349	0.406441	1676400
0.649349	0.4262	1450100
0.649349	0.445959	1270400
0.649349	0.465718	1164000
0.649349	0.485477	1113200

[truncated: 11 more sheets: Supplementary Fig. 1, Supplementary Fig. 2, Supplementary Fig. 3, Supplementary Fig. 4, Supplementary Fig. 5, Supplementary Fig. 6, Supplementary Fig. 7, Supplementary Fig. 9, Supplementary Fig. 10, Supplementary Fig. 11, Supplementary Fig. 12]
